# Supplementary material for: Soluble Plasma Proteins of Tumor Necrosis Factor and Immunoglobulin Superfamilies Reveal New Insights into Immune Regulation in People with HIV and Opioid Use Disorder
Source: Vaccines (Basel). 2024 May 9;12(5):520. doi: 10.3390/vaccines12050520 (PMC11125794; doi:10.3390/vaccines12050520)
Supplement: Supplementary file 1 [file vaccines-12-00520-s001.zip]

Archive with 1 entries (1 files):
- vaccines-2983208-supplementary.pdf
